# Supplementary material for: GSK3β-dependent lysosome biogenesis: An effective pathway to mitigate renal fibrosis with LM49
Source: Front Pharmacol. 2022 Sep 26;13:925489. doi: 10.3389/fphar.2022.925489 (PMC9550195; doi:10.3389/fphar.2022.925489)
Supplement: Supplementary file 1 [file Table2.xlsx]

## Sheet: Fig.1B
		Diabetic nephrology
	Control (%)	Vehicle (%)	LM49 (%)
Animal 1	3.10559	21.774	5.6481
	3.20549	18.3653	6.215
	1.82221	18.2501	5.0329
Animal 2	2.37522	18.0985	6.4704
	1.64927	13.8893	6.9822
	1.3237	17.1567	3.9602
Animal 3	1.06578	11.4455	5.2759
	0.874178	14.971	3.3121
	1.01583	31.7471	6.703
P		2.74467e-07	7.41934e-06

## Sheet: Fig.1D
FN		Diabetic nephrology		COL1		Diabetic nephrology
	Control	Vehicle	LM49		Control	Vehicle	LM49
Animal 1	1	4.181	1.667	Animal 1	1	3.892	1.279
	0.458	4.167	2.411		0.659	3.517	1.421
	0.612	4.024	3.756		1.16	3.451	1.28
Animal 2	2.376	4.413	2.095	Animal 2	0.38	5.262	3.162
	3.113	4.759	2.411		0.829	5.41	2.837
	1.319	4.256	3.384		0.302	5.135	2.155
Animal 3	2.067	4.643	4.418	Animal 3	0.836	6.13	3.225
	1.092	4.873	3.492		0.965	5.93	2.288
	0.643	4.667	1.462		1.16	6.57	2.504
P		5.91715e-08	0.000245746			1.23112e-08	1.74516e-05

## Sheet: Fig.1F
FN
		Diabetic nephrology
	Control	Vehicle	LM49
Animal 1	0.401658	1.89908	0.63583
Animal 2	0.729051	1.3571	0.59294
Animal 3	0.760012	1.45097	0.873536
P		0.00980388	0.0100066
COL1
		Diabetic nephrology
	Control	Vehicle	LM49
Animal 1	0.39949	1.18417	0.512451
Animal 2	0.255696	1.05779	0.617064
Animal 3	0.156887	1.28094	0.280879
P		0.000698128	0.00402123

## Sheet: Fig.2B
FN
	Exp.1	Exp.2	Exp.3		P
Control	0.631275	0.57345	0.436365
TGF-β1	1.59886	1.36208	1.37271		0.000742123
TGF-β1 + 5 μM LM49	1.0537	1.20962	0.878384		0.0319272
TGF-β1 + 10 μM LM49	0.759945	0.802856	0.633178		0.00152833
TGF-β1 + 20 μM LM49	0.414581	0.572766	0.598814		0.000682717
COL1
	Exp.1	Exp.2	Exp.3
Control	0.43923	0.432491	0.376111
TGF-β1	1.20966	1.06973	0.999247		0.000479942
TGF-β1 + 5 μM LM49	1.00693	0.961852	0.92564		0.124959
TGF-β1 + 10 μM LM49	0.627218	0.853981	0.745603		0.0176468
TGF-β1 + 20 μM LM49	0.358744	0.509121	0.503219		0.00129382

## Sheet: Fig.2C
FN
	Exp.1	Exp.2	Exp.3		P
Control	0.974904	0.994938	0.987363
TGF-β1	1.31339	1.5848	2.18373		0.0511667
TGF-β1 + 5 μM LM49	1.44353	1.77616	2.07383
TGF-β1 + 10 μM LM49	1.88855	2.45108	2.31906
TGF-β1 + 20 μM LM49	1.69156	2.12921	1.8263
COL1
	Exp.1	Exp.2	Exp.3
Control	1.00766	0.975087	0.945341
TGF-β1	1.71575	1.517	1.75902		0.00085343
TGF-β1 + 5 μM LM49	1.60074	1.41557	1.35011
TGF-β1 + 10 μM LM49	2.08945	2.08221	2.35377
TGF-β1 + 20 μM LM49	1.67538	1.67807	1.74178

## Sheet: Fig.2F
FN	DMSO			LM49
	Exp.1	Exp.2	Exp.3	Exp.1	Exp.2	Exp.3		P
0 h	100	100	100	100	100	100		0.578685
1 h	72.5314	71.5948	79.322	55.2934	56.0721	53.2965		0.00159143
2 h	55.3422	55.3117	67.8809	48.1139	41.0814	48.427		0.0474625
4 h	50.2073	39.544	41.7499	25.2858	34.0258	33.3222		0.0392143
6 h	24.1709	33.9585	31.9968	18.8738	19.5834	19.1021		0.0223142
8 h	19.1918	24.6532	21.6867	14.9489	15.7541	16.882		0.0233511
COL1	DMSO			LM49
	Exp.1	Exp.2	Exp.3	Exp.1	Exp.2	Exp.3		P
0 h	100	100	100	100	100	100		0.622016
1 h	49.4198	56.2293	65.5053	23.7306	43.7099	40.0201		0.0511303
2 h	33.9142	35.8942	42.3947	20.3999	36.2781	29.9585		0.181712
4 h	11.0067	8.91834	10.7855	7.86898	3.20452	3.56028		0.0307913
6 h	7.2156	4.98326	3.20531	7.22704	2.44238	2.93267		0.650757
8 h	8.24643	4.0211	2.50421	7.02016	2.55062	2.44277		0.708119

## Sheet: Fig.2G
FN					P
	Exp.1	Exp.2	Exp.3
Control	0.827945	0.583277	0.614906
LM49 (20 μM)	0.833124	0.572607	0.47506
TGF-β1	1.61487	1.22817	0.972175
TGF-β1+LM49 (20 μM)	1.12526	0.940919	0.860209
Baf A1	1.09669	0.868774	1.07342
Baf A1+LM49 (20 μM)	1.75787	1.4298	1.64373		0.00238849
Baf A1+TGF-β1	1.50883	1.32763	1.51323
Baf A1+TGF-β1+LM49 (20 μM)	1.64226	1.46161	2.00702		0.0151231
MG 132	0.566367	0.44732	0.42354
MG 132+LM49 (20 μM)	0.36057	0.304399	0.277553
MG 132+TGF-β1	0.779443	0.62256	0.630544
MG 132+TGF-β1+LM49 (20 μM)	0.81292	0.481406	0.457791
COL1
	Exp.1	Exp.2	Exp.3
Control	0.228657	0.313811	0.42295
LM49 (20 μM)	0.266261	0.266611	0.279313
TGF-β1	0.716142	0.783246	0.611986
TGF-β1+LM49 (20 μM)	0.543728	0.62832	0.520616
Baf A1	0.387272	0.475086	0.233241
Baf A1+LM49 (20 μM)	0.511523	0.603065	0.404594		0.0148808
Baf A1+TGF-β1	0.764854	0.906004	0.541302
Baf A1+TGF-β1+LM49 (20 μM)	0.989795	1.00492	0.917425		0.000663599
MG 132	0.305357	0.11727	0.310137
MG 132+LM49 (20 μM)	0.204949	0.0564825	0.239264
MG 132+TGF-β1	0.291851	0.0888205	0.280279
MG 132+TGF-β1+LM49 (20 μM)	0.141614	0.0670951	0.165926

## Sheet: Fig.2I
	Exp.1	Exp.2	Exp.3		P
DMSO	450.164	730.063	586.423
LM49	1059.49	987.43	1329.66		0.0152158
TGF-β1	514.021	824.451	1163.37
TGF-β1 + LM49	1570.08	1382.07	1596.57		0.0266944

## Sheet: Fig.3D
	Exp.1	Exp.2	Exp.3		P
DMSO	1.0495	0.928637	1.03094
LM49	2.264	2.36657	3.14265		0.00476179
TGF-β1	1.03681	1.07047	1.40832
TGF-β1+LM49	2.21056	2.16726	3.3724		0.0266588
Torin	3.02365	2.01972	2.85403

## Sheet: Fig.3E
LM49 (20μM)	Exp.1	Exp.2	Exp.3		P
0 h	1.43887	1.12404	1.15947
4 h	2.34831	1.71518	1.63546		0.0556469
8 h	2.74568	2.00254	2.2764		0.00995028
12 h	2.88356	2.55603	2.35707		0.00175785
24 h	3.8308	3.21227	2.60564		0.00578243

[truncated: 21 more sheets: Fig.3F, Fig.3H, Fig.3I, Fig.4A, Fig.4C, Fig.4E, Fig.4H, Fig.5C, Fig.5D, Fig.5E, Fig.5F, Fig.5G, Fig.5J, Fig.5K, Fig.5M, Fig.6B, Fig.6D, Fig.6F, Fig.6H, Fig.7F …]
